# Supplementary material for: Preventative effects of ramelteon against postoperative delirium after elective liver resection
Source: PLoS One. 2020 Nov 2;15(11):e0241673. doi: 10.1371/journal.pone.0241673 (PMC7605698; doi:10.1371/journal.pone.0241673)
Supplement: S1 Data — (XLSX) [file pone.0241673.s001.xlsx]

## Sheet: data set
Ramelteon	Age	Sex	Disease	Alchol	Viral status	Cardiovasucular disease	Respiratory disease	Diabetes mellitus	Cranial nerve disease	Psychiatric disorder	Hypnotic drugs	Antipychotic drugs	History of delirium	ASA class	T-bil （ｍｇ/ｄL)	ALB (g/dL)	PT (%)	ICG	Child-Pugh score	tumor size (mm)	Multiple tumors	Repeat liver resection	Anatomical resection	Major hepatectomy	Laparoscopic approach	Operation time (min)	Blood loss （g）	Transfusion	30-day Mortality	ICU stay	Overall morbidity	Major complication	Ascites	Pleural effusion	ileus	SSIs	Superficial SSI	Deep SSI	Organ/Space SSI	Bile leakage	liver failure	Postoperative delirium	Hospital stay (Days)	Delay of ambulation	Delay od oral intake	Accidental removal of drains	Trauma caused by delirium	Non-cooperation with medical care	Hyperactive type
1	30s	F	Other	0	None	0	0	0	0	0	0	0	0	Ⅰ	1.6	3.8	81	6.8	5	10	1	0	1	1	0	530	1091	0	0	0	0	0	0	0	0	0	0	0	0	0	0	0	22	0	0	0	0	0	0
0	30s	M	HCC	0	HBV	0	0	0	0	0	0	0	0	Ⅰ	0.6	4.5	87	5	5	20	0	1	1	0	0	282	340	0	0	0	0	0	0	0	0	0	0	0	0	0	0	0	9	0	0	0	0	0	0
0	30s	M	HCC	0	HBV	0	0	0	0	0	0	0	0	Ⅱ	0.6	4.4	91	9	5	10	0	1	0	0	0	222	109	0	0	0	0	0	0	0	0	0	0	0	0	0	0	0	6	0	0	0	0	0	0
0	30s	F	HCC	0	HBV	0	0	0	0	0	0	0	0	Ⅰ	0.5	4.3	78	5.7	5	25	0	0	1	1	0	393	1211	0	0	0	0	0	0	0	0	0	0	0	0	0	0	0	9	0	0	0	0	0	0
1	30s	F	HCC	0	HBV	0	0	0	0	0	0	0	0	Ⅰ	0.4	4	106	2.2	5	20	0	1	1	0	0	232	200	0	0	0	0	0	0	0	0	0	0	0	0	0	0	0	10	0	0	0	0	0	0
1	30s	F	HCC	0	HBV	0	0	0	0	0	0	0	0	Ⅰ	0.4	4	106	6	5	300	1	0	1	1	0	514	950	1	0	0	0	0	0	0	0	0	0	0	0	0	0	0	13	0	0	0	0	0	0
1	40s	F	Other	0	None	0	0	0	0	0	0	0	0	Ⅰ	0.6	4.6	102	9.2	5	120	0	0	1	0	0	383	500	0	0	0	0	0	0	0	0	0	0	0	0	0	0	0	8	0	0	0	0	0	0
0	40s	M	CRLM	1	None	0	0	0	0	0	0	0	0	Ⅰ	0.7	4.5	116	9.1	5	50	1	0	1	0	0	697	1400	1	0	0	1	0	0	0	0	0	0	0	0	0	1	0	14	0	0	0	0	0	0
0	40s	F	HCC	0	None	0	0	0	0	0	0	0	0	Ⅱ	0.7	4.4	110	8	5	10	0	0	1	0	1	248	50	0	0	0	0	0	0	0	0	0	0	0	0	0	0	0	7	0	0	0	0	0	0
0	40s	F	Other	0	None	0	0	0	0	0	0	0	0	Ⅰ	0.4	4.1	93	4.1	5	15	0	0	1	0	0	207	20	0	0	0	0	0	0	0	0	0	0	0	0	0	0	0	7	0	0	0	0	0	0
0	40s	M	Other	0	HBV	0	0	0	0	0	0	0	0	Ⅰ	1.8	4.7	82	10.1	5	10	1	0	1	0	0	467	220	0	0	0	1	0	0	0	0	0	0	0	0	0	0	0	15	0	0	0	0	0	0
0	40s	F	Other	0	None	0	0	0	0	0	0	0	0	Ⅰ	0.4	3.5	104	4.7	5	50	0	0	1	1	0	511	1531	0	0	0	1	0	1	0	0	0	0	0	0	0	0	0	8	0	0	0	0	0	0
0	40s	F	Other	0	None	1	0	0	1	0	0	0	0	Ⅲ	0.4	4.4	92	12.8	5	30	0	0	0	0	1	377	10	0	0	0	0	0	0	0	0	0	0	0	0	0	0	0	13	0	0	0	0	0	0
0	40s	F	Other	0	None	0	0	0	0	0	0	0	0	Ⅰ	0.8	4.3	106	7.8	5	37	0	0	1	1	0	261	470	0	0	0	0	0	0	0	0	0	0	0	0	0	0	0	6	0	0	0	0	0	0
0	40s	M	Other	0	None	0	0	0	0	0	0	0	0	Ⅱ	1	4.6	117	11.3	5	15	0	0	0	0	1	185	20	0	0	0	0	0	0	0	0	0	0	0	0	0	0	0	7	0	0	0	0	0	0
1	40s	M	HCC	0	None	0	0	0	0	0	0	0	0	Ⅱ	0.9	4.2	104	21.4	5	22	0	0	0	0	1	200	50	0	0	0	0	0	0	0	0	0	0	0	0	0	0	0	4	0	0	0	0	0	0
0	40s	F	CRLM	0	None	0	0	0	0	0	0	0	0	Ⅰ	0.7	4.3	96	none	5	15	1	0	1	0	1	641	700	0	0	0	0	0	0	0	0	0	0	0	0	0	0	0	9	0	0	0	0	0	0
0	40s	F	CRLM	0	None	0	0	0	0	0	0	0	0	Ⅰ	0.5	3.7	96	none	5	35	0	0	0	0	0	150	140	0	0	0	0	0	0	0	0	0	0	0	0	0	0	0	13	0	0	0	0	0	0
1	40s	M	CRLM	0	None	0	0	0	0	0	0	0	0	Ⅰ	0.8	4.5	105	9.3	5	100	0	0	1	0	1	365	282	0	0	0	0	0	0	0	0	0	0	0	0	0	0	0	7	0	0	0	0	0	0
0	50s	F	HCC	0	None	0	0	0	0	0	0	0	0	Ⅰ	0.9	4.6	103	9.9	5	110	0	0	0	0	0	141	5	0	0	0	0	0	0	0	0	0	0	0	0	0	0	0	8	0	0	0	0	0	0
0	50s	M	Other	0	None	1	1	0	0	0	0	0	0	Ⅱ	0.8	4.7	109	10.4	5	10	0	0	0	0	0	240	105	0	0	0	0	0	0	0	0	0	0	0	0	0	0	0	9	0	0	0	0	0	0
1	50s	F	CRLM	0	None	0	0	0	0	0	0	0	0	Ⅰ	1	4.7	112	none	5	12	0	1	0	0	1	132	5	0	0	0	0	0	0	0	0	0	0	0	0	0	0	0	5	0	0	0	0	0	0
1	50s	F	HCC	0	HBV	0	0	0	0	0	0	0	0	Ⅱ	1.7	3.4	50	45.5	7	30	0	0	0	0	1	149	10	0	0	0	0	0	0	0	0	0	0	0	0	0	0	0	6	0	0	0	0	0	0
1	50s	F	CRLM	0	None	0	0	0	0	0	0	0	0	Ⅱ	0.5	4.1	94	3.2	5	50	1	0	1	0	1	432	479	0	0	0	0	0	0	0	0	0	0	0	0	0	0	0	7	0	0	0	0	0	0
1	50s	M	CRLM	0	None	1	0	0	0	0	0	0	0	Ⅱ	0.4	4.5	112	17.4	5	20	1	0	0	0	0	527	455	0	0	0	1	1	0	0	0	1	1	0	1	0	0	0	42	0	0	0	0	0	0
0	50s	M	HCC	0	HBV	1	0	1	0	0	0	0	0	Ⅱ	1.1	3.9	104	10.1	5	10	0	0	0	0	1	329	336	0	0	0	0	0	0	0	0	0	0	0	0	0	0	0	6	0	0	0	0	0	0
0	50s	F	HCC	0	HBV	1	0	0	0	0	0	0	0	Ⅲ	0.4	4.5	82	0.5	5	10	0	1	0	0	0	209	30	0	0	0	0	0	0	0	0	0	0	0	0	0	0	0	9	0	0	0	0	0	0
1	50s	F	Other	0	None	0	0	0	0	0	0	0	0	I	0.8	4.7	108	10.2	5	70	0	0	1	1	0	499	505	0	0	0	1	1	0	1	0	0	0	0	0	0	0	0	16	0	0	0	0	0	0
1	50s	M	CRLM	0	None	0	1	0	0	0	0	0	0	Ⅰ	1.3	4.1	80	21.6	5	23	0	0	0	0	1	71	5	0	0	0	0	0	0	0	0	0	0	0	0	0	0	0	5	0	0	0	0	0	0
1	50s	M	CRLM	0	None	0	0	0	0	0	0	0	0	Ⅰ	0.5	4.6	109	8.3	5	40	1	0	1	1	1	361	150	0	0	0	0	0	0	0	0	0	0	0	0	0	0	0	10	0	0	0	0	0	0
0	50s	F	Other	0	None	0	0	0	0	0	0	0	0	Ⅰ	0.4	4.4	87	7	5	30	0	0	1	1	0	407	285	0	0	0	0	0	0	0	0	0	0	0	0	0	0	0	7	0	0	0	0	0	0
1	50s	M	CRLM	0	None	1	0	0	0	0	0	0	0	Ⅱ	0.6	4	92	6.2	5	10	0	0	0	0	1	178	47	0	0	0	1	0	0	0	0	0	0	0	0	0	0	0	8	0	0	0	0	0	0
0	50s	F	HCC	0	HBV	0	0	0	0	0	0	0	0	Ⅰ	1	4.8	99	3.6	5	10	0	0	1	0	0	254	490	0	0	0	0	0	0	0	0	0	0	0	0	0	0	0	11	0	0	0	0	0	0
0	50s	F	CRLM	0	None	1	0	0	0	0	0	0	0	Ⅱ	0.7	4.7	93	4	5	15	1	0	0	0	0	294	15	0	0	0	1	1	0	0	0	1	1	0	1	0	0	0	32	0	0	0	0	0	0
1	50s	M	HCC	0	None	1	0	0	0	0	0	0	0	Ⅲ	0.9	3	66	46	7	34	0	0	0	0	1	154	10	0	0	0	0	0	0	0	0	0	0	0	0	0	0	0	5	0	0	0	0	0	0
1	50s	M	HCC	1	None	0	0	1	0	0	0	0	0	Ⅱ	1	4.5	82	39.7	5	10	0	1	0	0	0	280	1430	1	0	0	0	0	0	0	0	0	0	0	0	0	0	0	6	0	0	0	0	0	0
1	50s	M	Other	0	None	0	0	0	0	0	0	0	0	Ⅰ	0.9	4.3	112	14.5	5	30	1	1	0	0	0	357	290	0	0	0	1	1	0	0	0	1	0	0	1	1	0	0	48	0	0	0	0	0	0
0	50s	M	CRLM	0	None	1	0	0	0	0	0	0	0	Ⅲ	0.6	4.2	92	8.8	5	50	0	0	0	0	1	334	136	0	0	1	0	0	0	0	0	0	0	0	0	0	0	0	6	0	0	0	0	0	0
0	50s	F	Other	0	HBV	0	0	0	0	0	0	0	0	Ⅰ	0.9	4.6	90	7.4	5	30	0	0	1	0	0	283	355	0	0	0	0	0	0	0	0	0	0	0	0	0	0	0	7	0	0	0	0	0	0
0	50s	M	HCC	0	HCV	0	0	0	1	0	0	0	0	Ⅱ	0.6	4.8	85	2.8	5	10	0	0	1	0	0	565	837	0	0	0	0	0	0	0	0	0	0	0	0	0	0	0	10	0	0	0	0	0	0
0	50s	M	HCC	1	HBV	0	0	0	0	0	0	0	0	Ⅱ	0.6	3.3	80	22.6	6	110	0	0	1	0	0	449	2387	1	0	0	1	0	1	0	0	0	0	0	0	0	1	0	11	0	0	0	0	0	0
0	50s	F	CRLM	0	None	1	1	0	0	0	0	0	0	Ⅱ	0.4	4.5	119	4.5	5	18	1	1	0	0	0	407	290	0	0	0	1	0	0	0	0	1	0	0	1	0	0	0	13	0	0	0	0	0	0
0	50s	M	CRLM	0	None	1	0	0	0	0	0	0	0	Ⅲ	0.4	4	92	6.3	5	30	0	1	0	0	0	451	1403	1	0	0	1	1	0	0	0	1	0	0	1	1	0	0	24	0	0	0	0	0	0
1	50s	F	CRLM	0	None	0	0	0	0	0	0	0	0	Ⅱ	1.2	4.5	87	4.1	5	30	0	0	0	0	1	301	420	0	0	0	0	0	0	0	0	0	0	0	0	0	0	0	7	0	0	0	0	0	0
1	50s	M	HCC	0	HBV	0	0	0	0	0	1	0	0	Ⅰ	0.7	4.3	85	15.1	5	24	1	0	1	0	0	483	116	0	0	0	0	0	0	0	0	0	0	0	0	0	0	0	12	0	0	0	0	0	0
1	50s	M	HCC	0	HBV	0	0	0	0	0	0	0	0	Ⅱ	0.7	4.3	120	10.8	5	35	0	1	1	0	1	268	130	0	0	0	0	0	0	0	0	0	0	0	0	0	0	0	6	0	0	0	0	0	0
1	50s	F	CRLM	0	None	0	0	0	0	0	0	0	0	Ⅰ	1	4.5	89	10.4	5	8	1	0	0	0	1	520	356	0	0	0	0	0	0	0	0	0	0	0	0	0	0	0	7	0	0	0	0	0	0
1	50s	M	CRLM	0	None	1	0	0	0	0	0	0	0	Ⅱ	1	4.3	114	8	5	22	1	0	1	1	1	489	495	0	0	0	0	0	0	0	0	0	0	0	0	0	0	0	11	0	0	0	0	0	0
0	50s	M	HCC	0	HBV	0	0	0	0	0	0	0	0	Ⅰ	1	4.4	81	18.3	5	20	0	0	1	0	0	173	50	0	0	0	0	0	0	0	0	0	0	0	0	0	0	0	7	0	0	0	0	0	0
0	50s	F	HCC	0	None	0	0	0	0	0	0	0	0	Ⅱ	1	3.8	88	15.8	6	10	0	0	0	0	0	320	500	1	0	0	1	0	0	0	0	0	0	0	0	0	0	0	9	0	0	0	0	0	0
0	50s	F	Other	0	None	0	0	0	0	0	0	0	0	Ⅰ	0.9	4.9	102	8.8	5	50	0	0	0	0	1	113	0	0	0	1	1	0	0	0	0	0	0	0	0	0	0	0	23	0	0	0	0	0	0
0	50s	M	Other	0	None	0	0	0	0	0	0	0	0	Ⅰ	0.7	3.8	94	21.3	5	10	0	0	0	0	1	248	120	0	0	0	0	0	0	0	0	0	0	0	0	0	0	0	5	0	0	0	0	0	0
1	50s	F	Other	0	None	0	0	0	0	0	0	0	0	Ⅰ	2.1	3.9	80	14.6	5	40	0	0	1	1	0	583	230	0	0	0	1	1	0	0	0	1	0	0	1	0	1	0	48	0	0	0	0	0	0
0	50s	M	CRLM	0	None	0	0	0	0	0	0	0	0	Ⅰ	0.8	4.3	95	10.4	5	10	1	1	0	0	0	466	1055	0	0	0	0	0	0	0	0	0	0	0	0	0	0	0	8	0	0	0	0	0	0
0	50s	F	HCC	0	HCV	0	0	0	0	0	0	0	0	Ⅱ	0.6	3.8	99	12.3	5	25	1	0	1	0	0	616	990	0	0	0	1	0	0	0	0	0	0	0	0	0	1	0	10	0	0	0	0	0	0
0	50s	M	CRLM	0	None	1	0	0	0	0	0	0	0	Ⅱ	0.8	4.7	116	6.5	5	30	1	0	1	1	0	483	732	0	0	0	1	0	0	0	0	1	1	0	0	0	0	0	17	0	0	0	0	0	0
0	50s	M	CRLM	0	None	0	0	0	0	0	0	0	0	Ⅲ	1	4	96	14.7	5	50	1	0	0	0	1	569	1324	0	0	0	0	0	0	0	0	0	0	0	0	0	1	1	9	1	0	0	0	0	1
1	50s	M	CRLM	0	None	1	0	1	0	0	0	0	0	Ⅱ	0.9	4.5	85	none	5	15	1	0	0	0	0	423	365	0	0	0	1	0	0	0	0	0	0	0	0	0	0	0	11	0	0	0	0	0	0
1	50s	M	Other	0	None	1	0	0	0	0	0	0	0	Ⅱ	0.4	4.7	102	9.1	5	20	0	0	0	0	0	207	180	0	0	0	0	0	0	0	1	0	0	0	0	0	0	0	6	0	0	0	0	0	0
1	50s	F	HCC	0	None	0	0	0	0	0	0	0	0	Ⅰ	0.7	4.3	98	8.8	5	24	0	1	0	0	1	166	50	0	0	0	0	0	0	0	0	0	0	0	0	0	0	0	9	0	0	0	0	0	0
1	50s	F	Other	0	HBV	0	0	0	0	0	0	0	0	Ⅲ	0.7	4.6	88	7.5	5	16	0	0	1	0	1	284	70	0	0	0	1	0	0	0	0	0	0	0	0	0	0	0	9	0	0	0	0	0	0
0	60s	F	Other	0	None	0	0	0	0	0	0	0	0	Ⅰ	0.6	4.1	106	12.5	5	50	0	0	1	0	1	172	30	0	0	0	0	0	0	0	0	0	0	0	0	0	0	0	5	0	0	0	0	0	0
0	60s	M	Other	0	None	0	0	0	0	0	0	0	0	Ⅰ	0.6	4.1	86	24.2	5	50	0	0	0	0	0	381	15	0	0	0	0	0	0	0	0	0	0	0	0	0	0	0	7	0	0	0	0	0	0
0	60s	M	Other	0	None	1	0	0	0	0	0	0	0	Ⅱ	0.5	4.8	116	none	5	37	0	0	0	0	0	212	575	0	0	0	0	0	0	0	0	0	0	0	0	0	0	0	8	0	0	0	0	0	0
1	60s	M	HCC	1	None	1	0	1	0	0	0	0	0	Ⅱ	0.9	4.4	84	28.6	5	40	0	0	1	0	1	229	35	0	0	0	0	0	0	0	0	0	0	0	0	0	0	0	6	0	0	0	0	0	0
0	60s	M	CRLM	0	None	0	0	1	0	0	0	0	0	Ⅱ	1.1	4.3	94	8.7	5	50	0	1	0	0	0	202	50	0	0	0	0	0	0	0	0	0	0	0	0	0	0	0	6	0	0	0	0	0	0
0	60s	F	Other	0	None	0	0	0	0	0	0	0	0	Ⅰ	0.6	4.5	114	14	5	40	0	0	0	0	0	220	160	0	0	0	0	0	0	0	0	0	0	0	0	0	0	0	7	0	0	0	0	0	0
0	60s	M	HCC	1	HBV	0	0	1	0	0	0	0	0	Ⅱ	1.2	4.5	97	18.9	5	25	1	1	0	0	0	352	470	0	0	0	0	0	0	0	0	0	0	0	0	0	0	0	7	0	0	0	0	0	0
0	60s	M	HCC	0	HCV	0	1	0	0	0	0	0	0	Ⅱ	0.4	3.8	81	10.8	5	15	1	0	1	0	0	480	1744	1	0	0	0	0	0	0	0	0	0	0	0	0	0	0	9	0	0	0	0	0	0
0	60s	F	HCC	0	HBV	0	0	0	0	0	0	0	0	Ⅱ	0.8	4.5	93	7.5	5	35	0	1	1	0	0	328	100	0	0	0	0	0	0	0	0	0	0	0	0	0	0	0	12	0	0	0	0	0	0
1	60s	F	HCC	0	HCV	0	0	0	0	0	0	0	0	Ⅱ	1.1	3.4	81	43.2	6	72	1	1	1	0	0	280	304	0	0	0	1	0	0	0	0	0	0	0	0	0	0	0	12	0	0	0	0	0	0
1	60s	M	HCC	0	None	1	0	1	0	0	1	0	0	Ⅱ	1	4.7	102	8.2	5	25	0	0	1	0	1	244	10	0	0	0	0	0	0	0	0	0	0	0	0	0	0	0	8	0	0	0	0	0	0
1	60s	F	CRLM	0	None	0	1	0	0	0	0	0	0	Ⅲ	1.1	4.3	96	17	5	50	1	0	1	0	1	334	10	0	0	0	1	0	0	0	0	0	0	0	0	0	0	0	11	0	0	0	0	0	0
0	60s	M	CRLM	0	None	0	1	0	0	0	0	0	0	Ⅱ	1	4.2	87	11.1	5	15	1	1	0	0	0	481	475	0	0	0	0	0	0	0	0	0	0	0	0	0	0	0	9	0	0	0	0	0	0
0	60s	F	Other	0	None	0	0	0	0	0	0	0	0	Ⅰ	0.5	4.3	126	none	5	62	0	0	1	1	1	429	335	0	0	0	1	1	0	0	1	1	0	0	1	1	0	0	31	0	0	0	0	0	0
0	60s	M	HCC	0	HCV	1	1	1	0	0	0	0	0	Ⅱ	0.8	3.3	99	23.6	6	50	1	0	0	0	0	423	3470	1	0	0	1	0	1	0	0	0	0	0	0	0	1	1	20	1	0	0	0	1	0
1	60s	F	CRLM	0	None	0	1	0	0	0	0	0	0	Ⅱ	0.5	3.8	95	23.5	5	35	0	0	1	0	1	475	45	0	0	0	1	1	0	0	0	1	0	0	1	1	1	0	75	0	0	0	0	0	0
0	60s	F	CRLM	0	None	0	0	0	0	0	0	0	0	Ⅰ	0.8	4.2	98	6.6	5	30	1	0	0	0	0	499	100	0	0	0	0	0	0	0	0	0	0	0	0	0	0	0	9	0	0	0	0	0	0
0	60s	M	CRLM	0	None	0	1	0	0	0	0	0	0	Ⅱ	0.7	4.5	99	5.5	5	25	1	1	0	0	0	250	90	0	0	0	0	0	0	0	0	0	0	0	0	0	0	0	9	0	0	0	0	0	0
0	60s	M	CRLM	0	None	1	0	0	0	0	0	0	0	Ⅱ	1.1	4.2	108	6.9	5	30	0	1	1	0	0	392	865	0	0	0	1	1	0	0	0	1	0	0	1	0	0	0	10	0	0	0	0	0	0
0	60s	F	Other	0	None	0	0	0	1	0	0	0	0	Ⅱ	0.5	4.1	101	3.5	5	25	0	0	0	0	0	252	100	0	0	0	1	0	0	0	0	1	0	0	1	0	0	0	18	0	0	0	0	0	0
0	60s	M	HCC	1	HBV	0	0	1	0	0	0	0	0	Ⅱ	0.7	4.2	87	27.2	5	10	0	1	1	0	0	225	1185	0	0	0	1	1	0	0	0	1	0	0	1	1	0	0	31	0	0	0	0	0	0
0	60s	M	HCC	0	None	1	0	1	0	0	0	0	0	Ⅱ	1.1	3.6	79	18.2	5	19	0	0	0	0	0	389	1460	0	0	0	1	0	1	0	0	0	0	0	0	0	1	1	8	0	0	0	0	1	0
0	60s	M	HCC	0	HBV	1	0	1	0	0	0	0	0	Ⅱ	1	4.9	88	6.2	5	25	0	0	1	1	0	704	1250	1	0	0	1	1	0	0	0	1	1	0	0	0	1	1	29	1	0	0	0	0	1
1	60s	M	HCC	1	None	0	0	1	0	0	0	0	0	Ⅱ	0.8	4.4	102	9.5	5	33	0	0	0	0	1	283	75	0	0	0	0	0	0	0	0	0	0	0	0	0	0	0	6	0	0	0	0	0	0
1	60s	M	CRLM	0	None	0	0	0	0	0	0	0	0	Ⅰ	0.8	4.4	92	15.3	5	20	1	0	0	0	0	297	280	0	0	0	0	0	0	0	0	0	0	0	0	0	0	0	8	0	0	0	0	0	0
1	60s	M	CRLM	0	None	0	0	1	0	0	0	0	0	Ⅱ	1.1	4.5	104	11.8	5	20	1	1	0	0	0	553	2329	1	0	1	1	0	0	0	0	0	0	0	0	0	0	0	14	0	0	0	0	0	0
1	60s	M	HCC	0	None	1	0	0	0	0	0	0	0	Ⅱ	1.6	4.3	71	25.9	5	30	0	0	1	0	1	641	1200	0	0	0	1	1	0	0	0	1	0	0	1	0	1	0	47	0	0	0	0	0	0
0	60s	M	HCC	0	None	0	0	1	0	0	0	0	0	Ⅱ	1.7	4.5	82	22.2	5	35	0	1	0	0	0	246	140	0	0	0	0	0	0	0	0	0	0	0	0	0	0	0	7	0	0	0	0	0	0
0	60s	M	HCC	1	HCV	1	0	1	0	0	0	0	0	Ⅱ	1	4.7	87	21.3	5	35	0	0	0	0	0	240	255	0	0	0	0	0	0	0	0	0	0	0	0	0	0	0	7	0	0	0	0	0	0
0	60s	F	HCC	0	HBV	1	0	0	1	0	0	0	0	Ⅲ	1.2	4.7	81	19.5	5	30	1	0	1	0	0	359	229	0	0	0	0	0	0	0	0	0	0	0	0	0	0	0	8	0	0	0	0	0	0
0	60s	M	HCC	1	None	1	0	1	0	0	0	0	0	Ⅱ	0.8	4.8	81	3.2	5	25	1	0	0	0	1	525	477	0	0	0	1	0	0	0	0	0	0	0	0	0	0	0	8	0	0	0	0	0	0
0	60s	F	CRLM	0	None	0	0	0	0	0	0	0	0	Ⅰ	0.9	4.1	90	11.2	5	18	1	1	1	1	0	560	511	0	0	0	1	0	0	0	0	0	0	0	0	0	0	0	11	0	0	0	0	0	0
0	60s	F	Other	0	None	0	0	0	0	0	0	0	0	Ⅰ	0.5	4.2	105	7.4	5	30	0	1	1	0	0	534	515	0	0	0	1	0	0	0	0	0	0	0	0	0	0	0	13	0	0	0	0	0	0
0	60s	M	CRLM	0	None	1	0	0	0	0	0	0	0	Ⅱ	0.6	4.8	115	6.2	5	30	1	0	0	0	1	393	247	0	0	0	1	0	0	0	0	0	0	0	0	0	0	0	14	0	0	0	0	0	0
0	60s	M	CRLM	0	None	0	0	0	0	0	0	0	0	Ⅰ	1.2	4.5	96	10.8	5	15	1	0	0	0	1	554	3120	1	0	1	1	1	0	0	0	1	0	0	1	0	1	0	16	0	0	0	0	0	0
0	60s	F	Other	0	None	0	0	0	0	0	1	0	0	Ⅱ	0.8	4.1	99	17.6	5	15	0	0	0	0	0	396	255	0	0	0	0	0	0	0	0	0	0	0	0	0	0	0	7	0	0	0	0	0	0
0	60s	M	HCC	0	HBV	0	0	0	0	0	1	0	0	Ⅱ	0.8	4	86	24.2	5	15	0	1	0	0	0	254	250	0	0	0	0	0	0	0	0	0	0	0	0	0	0	0	7	0	0	0	0	0	0
0	60s	M	HCC	0	HBV	0	0	0	0	0	0	0	0	Ⅰ	1	3.2	84	36.1	6	120	0	0	0	0	1	259	80	0	0	0	0	0	0	0	0	0	0	0	0	0	1	0	11	0	0	0	0	0	0
0	60s	M	CRLM	0	None	0	0	0	0	0	0	0	0	Ⅰ	0.3	4.2	117	4.1	5	15	0	0	0	0	1	207	310	0	0	0	1	0	0	0	0	0	0	0	0	0	0	0	11	0	0	0	0	0	0
0	60s	M	CRLM	0	None	0	0	0	0	0	0	0	0	Ⅱ	0.8	4.5	130	3.2	5	10	0	1	0	0	0	339	75	0	0	0	1	0	0	0	0	1	1	0	1	0	0	0	11	0	0	0	0	0	0
1	60s	M	HCC	0	HCV	1	0	1	0	0	0	0	0	Ⅲ	0.4	2.9	92	3.7	6	125	0	0	1	1	0	516	1538	1	0	0	0	0	1	0	0	0	0	0	0	0	0	0	11	0	0	0	0	0	0
0	60s	M	HCC	0	HBV	1	0	1	0	0	0	0	0	Ⅱ	1.2	3.8	89	23.3	5	42	0	0	0	0	1	260	120	0	0	0	0	0	0	0	0	0	0	0	0	0	0	0	8	0	0	0	0	0	0
0	60s	M	Other	0	None	0	1	1	0	0	0	0	0	Ⅱ	0.5	4.2	96	17.1	5	15	0	0	0	0	0	226	230	0	0	0	0	0	0	0	0	0	0	0	0	0	0	0	8	0	0	0	0	0	0
0	60s	F	CRLM	0	None	1	0	0	0	0	0	0	0	Ⅱ	0.6	5.2	103	4.4	5	15	1	1	1	0	0	356	615	0	0	0	0	0	0	0	0	0	0	0	0	0	0	0	8	0	0	0	0	0	0
0	60s	M	HCC	0	None	1	1	0	0	0	0	0	0	Ⅲ	0.4	4.4	121	14.2	5	40	0	1	1	0	0	421	510	0	0	0	0	0	0	0	0	0	0	0	0	0	0	0	10	0	0	0	0	0	0
0	60s	F	HCC	0	HCV	1	0	1	0	0	0	0	0	Ⅱ	0.8	3.4	98	15.6	6	30	0	0	1	0	1	528	1355	1	0	0	1	0	1	0	0	0	0	0	0	0	1	0	13	0	0	0	0	0	0
0	60s	M	HCC	0	None	0	0	0	0	0	0	0	0	Ⅰ	0.9	5.1	90	11.2	5	19	0	0	1	0	0	381	1436	1	0	0	1	0	0	0	0	1	0	0	1	1	0	0	32	0	0	0	0	0	0
1	60s	M	HCC	0	HCV	0	0	1	0	0	0	0	0	Ⅱ	0.5	3.6	79	18.6	5	60	0	0	1	0	1	329	182	0	0	0	0	0	0	0	0	0	0	0	0	0	0	0	6	0	0	0	0	0	0
1	60s	M	HCC	0	HBV	1	0	0	0	0	0	0	0	Ⅱ	0.6	4.5	79	19.8	5	12	0	0	0	0	1	248	42	0	0	0	0	0	0	0	0	0	0	0	0	0	0	0	7	0	0	0	0	0	0
1	60s	M	CRLM	0	None	0	0	0	0	0	0	0	0	Ⅰ	0.3	3.7	117	28.2	5	30	1	0	1	0	0	596	909	0	0	0	1	1	0	0	0	1	0	0	1	0	0	0	29	0	0	0	0	0	0
0	60s	M	HCC	0	HCV	0	0	0	0	0	0	0	0	Ⅱ	0.6	4.7	92	4.1	5	15	0	0	0	0	0	153	0	0	0	0	0	0	0	0	0	0	0	0	0	0	0	0	6	0	0	0	0	0	0
0	60s	F	Other	0	None	1	0	0	0	0	0	0	0	Ⅱ	1.2	4.9	94	4.4	5	20	0	1	0	0	0	266	130	0	0	0	0	0	0	0	0	0	0	0	0	0	0	0	7	0	0	0	0	0	0
0	60s	F	HCC	0	HBV	0	0	0	0	0	0	0	0	Ⅰ	1	4.8	104	12.5	5	25	0	0	1	0	0	375	270	0	0	0	0	0	0	0	0	0	0	0	0	0	0	0	8	0	0	0	0	0	0
0	60s	M	HCC	0	HBV	1	1	1	0	0	0	0	0	Ⅲ	0.6	4.5	92	23.1	5	40	0	1	0	0	1	439	700	0	0	0	0	0	0	0	0	0	0	0	0	0	0	0	8	0	0	0	0	0	0
0	60s	F	Other	0	None	1	0	0	0	0	0	0	0	Ⅲ	0.9	5.3	99	17.6	5	18	1	1	0	0	0	511	480	0	0	0	0	0	0	0	0	0	0	0	0	0	0	0	9	0	0	0	0	0	0
0	60s	M	HCC	1	None	1	0	1	0	0	0	0	0	Ⅱ	1.1	4.2	88	31.5	5	110	0	1	0	0	0	328	421	0	0	0	0	0	0	0	0	0	0	0	0	0	0	0	10	0	0	0	0	0	0
0	60s	M	HCC	1	None	1	0	1	0	0	0	0	0	Ⅱ	0.8	4.2	91	15.8	5	10	0	0	1	1	0	647	1844	0	0	0	0	0	0	0	0	0	0	0	0	0	0	0	10	0	0	0	0	0	0
0	60s	M	CRLM	0	None	0	0	0	0	0	0	0	0	Ⅲ	0.4	4.7	113	5.1	5	22	1	0	1	0	0	478	305	0	0	0	0	0	0	0	0	0	0	0	0	0	0	0	10	0	0	0	0	0	0
1	60s	M	CRLM	0	None	0	0	0	0	0	0	0	0	Ⅱ	0.8	4.2	86	5.5	5	45	1	1	1	0	0	308	277	0	0	0	0	0	0	0	0	0	0	0	0	0	0	0	9	0	0	0	0	0	0
1	60s	M	CRLM	0	None	0	0	0	0	0	0	0	0	Ⅱ	0.8	3.5	67	10.6	7	100	0	0	1	1	0	363	2628	1	0	1	1	1	1	0	0	1	0	0	1	1	0	0	76	0	0	0	0	0	0
1	60s	M	HCC	0	HCV	0	0	0	0	0	0	0	0	Ⅱ	0.5	3.5	80	25.3	6	90	0	0	1	1	0	775	13985	1	0	1	1	1	0	0	0	0	0	0	0	0	1	0	32 (death)	0	0	0	0	0	0
1	60s	M	HCC	0	None	0	0	0	0	1	1	1	1	Ⅱ	0.6	3.9	92	4.1	5	15	0	0	0	0	1	178	10	0	0	0	0	0	0	0	0	0	0	0	0	0	0	0	7	0	0	0	0	0	0
1	60s	F	HCC	0	HCV	0	0	1	0	0	0	0	0	Ⅱ	1.2	4.1	83	24.5	5	23	0	1	0	0	1	179	100	0	0	0	0	0	0	0	0	0	0	0	0	0	0	0	7	0	0	0	0	0	0
0	60s	F	CRLM	0	None	0	0	0	0	0	0	0	0	Ⅰ	1.3	3.9	96	10.4	5	10	1	0	0	0	0	250	140	0	0	0	0	0	0	0	0	0	0	0	0	0	0	0	7	0	0	0	0	0	0
0	60s	M	CRLM	0	None	0	0	0	0	0	0	0	0	Ⅰ	0.8	4.8	96	11.1	5	18	0	0	1	1	0	414	320	0	0	0	0	0	0	0	0	0	0	0	0	0	0	0	8	0	0	0	0	0	0
0	60s	F	CRLM	0	None	1	0	0	0	0	1	0	0	Ⅱ	0.8	4.4	66	10	6	120	0	1	0	0	0	187	187	0	0	0	0	0	0	0	0	0	0	0	0	0	0	0	9	0	0	0	0	0	0
0	60s	M	HCC	1	None	1	1	1	0	0	0	0	0	Ⅲ	0.5	3.9	62	10.5	6	50	1	0	1	0	0	496	850	0	0	0	0	0	0	0	0	0	0	0	0	0	0	0	9	0	0	0	0	0	0
1	60s	M	HCC	1	HCV	0	0	0	1	0	0	0	0	Ⅱ	0.9	4.4	108	8.5	5	50	0	1	0	0	1	366	164	0	0	0	0	0	0	0	0	0	0	0	0	0	0	0	4	0	0	0	0	0	0
1	60s	M	CRLM	0	None	1	0	0	0	0	0	0	0	Ⅱ	0.9	4.4	92	none	5	25	1	1	0	0	1	223	167	0	0	0	0	0	0	0	0	0	0	0	0	0	0	0	5	0	0	0	0	0	0
1	60s	M	HCC	0	None	1	0	1	0	0	0	0	0	Ⅲ	1.4	4.3	74	9.6	5	30	0	0	1	0	1	317	110	0	0	0	0	0	0	0	0	0	0	0	0	0	0	0	6	0	0	0	0	0	0
1	60s	F	CRLM	0	None	0	0	0	0	0	0	0	0	Ⅰ	0.4	3.5	104	11.3	5	70	0	0	1	1	1	440	320	0	0	0	0	0	0	0	0	0	0	0	0	0	0	0	8	0	0	0	0	0	0
1	60s	F	HCC	0	HBV	0	0	0	0	0	0	0	0	Ⅱ	0.8	4.2	97	0.8	5	25	0	0	0	0	1	291	145	0	0	0	0	0	0	0	0	0	0	0	0	0	0	0	8	0	0	0	0	0	0
1	60s	M	CRLM	0	None	0	0	0	0	0	0	0	0	Ⅰ	0.6	4.2	99	10.3	5	33	1	0	1	1	0	326	144	0	0	0	0	0	0	0	0	0	0	0	0	0	0	0	9	0	0	0	0	0	0
1	60s	F	CRLM	0	None	1	1	0	0	0	0	0	0	Ⅱ	0.5	4.3	105	6.6	5	25	0	0	1	0	1	441	230	0	0	0	1	0	0	0	0	0	0	0	0	0	0	0	13	0	0	0	0	0	0
1	60s	M	HCC	0	None	1	0	1	0	0	0	0	0	Ⅲ	0.5	4.4	97	11.7	5	30	0	0	0	0	1	163	80	0	0	0	1	0	0	0	0	0	0	0	0	0	0	0	15	0	0	0	0	0	0
1	60s	M	Other	0	None	1	0	0	0	0	0	0	0	Ⅱ	0.9	4.4	107	7.4	5	35	0	0	1	1	1	401	245	0	0	0	1	1	0	0	0	1	0	0	1	0	0	0	53	0	0	0	0	0	0
1	60s	M	CRLM	0	None	1	0	1	0	0	0	0	0	Ⅲ	0.4	3.4	92	2.2	5	40	1	0	1	0	0	481	2000	1	0	1	1	1	1	0	0	1	1	0	0	0	1	1	71	1	0	0	0	1	1
0	60s	M	CRLM	1	None	0	0	0	0	1	0	1	1	Ⅱ	0.7	5	118	19	5	25	1	1	0	0	0	516	610	0	0	0	0	0	0	0	0	0	0	0	0	0	0	0	7	0	0	0	0	0	0
0	60s	M	Other	0	None	1	0	0	0	0	0	0	0	Ⅲ	0.5	3.8	94	15.1	5	62	0	1	1	0	1	258	55	0	0	0	0	0	0	0	0	0	0	0	0	0	0	0	7	0	0	0	0	0	0
0	60s	F	Other	0	None	1	0	0	0	0	0	0	0	Ⅱ	0.7	4.4	88	24.9	5	10	1	1	0	0	0	609	1566	0	0	0	1	1	0	0	1	1	0	0	1	0	0	0	45	0	0	0	0	0	0
0	60s	M	CRLM	0	None	0	0	0	0	0	0	0	0	Ⅰ	0.3	3.9	92	4.6	5	18	1	1	1	1	0	282	130	0	0	0	1	1	0	0	0	1	0	0	1	1	0	0	49	0	0	0	0	0	0
1	60s	M	Other	0	HCV	1	0	1	0	0	0	0	0	Ⅱ	0.6	4.4	96	2.4	5	10	0	0	0	0	1	240	125	0	0	0	0	0	0	0	0	0	0	0	0	0	0	0	8	0	0	0	0	0	0
1	60s	M	HCC	0	None	1	0	0	1	0	1	0	0	Ⅲ	0.8	4.5	110	19.6	5	80	0	0	1	0	1	407	583	0	0	0	1	0	0	0	0	1	0	0	1	0	0	0	20	0	0	0	0	0	0
1	60s	M	CRLM	0	None	1	0	0	0	0	0	0	0	Ⅱ	0.3	4.2	100	16.9	5	15	1	1	1	0	0	323	360	0	0	0	1	1	0	0	0	1	0	0	1	0	0	0	25	0	0	0	0	0	0
1	60s	F	HCC	0	HCV	1	0	0	0	0	0	0	0	Ⅲ	0.7	4.4	66	13.5	6	17	0	0	1	0	1	348	710	0	0	0	1	1	0	1	0	0	0	0	0	0	1	0	66	0	0	0	0	0	0
1	60s	F	HCC	0	HCV	0	0	1	1	0	0	0	0	Ⅱ	0.9	4.6	93	14.8	5	15	0	1	0	0	1	252	110	0	0	0	0	0	0	0	0	0	0	0	0	0	0	0	4	0	0	0	0	0	0
1	60s	M	HCC	1	None	1	0	1	0	0	0	0	0	Ⅱ	0.5	4.2	96	12.4	5	20	0	1	1	0	1	313	120	0	0	0	0	0	0	0	0	0	0	0	0	0	0	0	7	0	0	0	0	0	0
1	60s	M	HCC	0	None	1	0	1	0	0	0	0	0	Ⅱ	1.1	4.7	107	6.7	5	24	0	0	1	0	1	149	10	0	0	0	0	0	0	0	0	0	0	0	0	0	0	0	7	0	0	0	0	0	0
0	70s	M	HCC	0	HCV	0	0	0	0	0	1	0	0	Ⅰ	1	4.1	75	21.3	6	30	0	0	0	0	1	312	10	0	0	0	0	0	0	0	0	0	0	0	0	0	0	0	6	0	0	0	0	0	0
0	70s	M	HCC	0	None	1	0	1	0	0	0	0	0	Ⅱ	0.5	4.6	108	11.2	5	20	0	0	1	0	0	531	897	0	0	0	0	0	0	0	0	0	0	0	0	0	0	0	8	0	0	0	0	0	0
0	70s	M	CRLM	0	None	0	0	0	0	0	0	0	0	Ⅰ	0.4	4.1	107	4.6	5	20	1	0	1	1	0	643	480	0	0	0	1	0	0	0	0	1	0	0	1	0	0	0	11	0	0	0	0	0	0
0	70s	M	Other	0	None	1	0	0	0	0	0	0	0	Ⅱ	0.7	4.6	88	13.8	5	35	0	0	1	0	1	220	2250	0	0	1	0	0	0	0	0	0	0	0	0	0	0	1	7	0	0	0	0	1	1
1	70s	F	HCC	0	None	0	0	0	0	0	0	0	0	Ⅱ	1.1	4.2	92	27.5	5	45	0	0	0	0	0	216	114	0	0	0	0	0	0	0	0	0	0	0	0	0	0	0	8	0	0	0	0	0	0
1	70s	F	HCC	0	None	0	1	1	0	0	1	0	0	Ⅱ	0.7	4.3	85	12	5	15	0	0	1	0	1	257	65	0	0	0	0	0	0	0	0	0	0	0	0	0	0	0	8	0	0	0	0	0	0
1	70s	F	CRLM	0	None	0	0	0	0	0	0	0	0	Ⅰ	0.7	4.3	91	17.5	5	40	0	0	1	0	1	349	151	0	0	0	0	0	0	0	0	0	0	0	0	0	0	0	10	0	0	0	0	0	0
1	70s	M	CRLM	0	None	1	0	1	0	0	0	0	0	Ⅲ	1.7	4.4	54	10.8	6	15	0	0	0	0	1	334	742	0	0	0	1	0	0	0	0	0	0	0	0	0	0	0	13	0	0	0	0	0	0
1	70s	M	HCC	0	HBV	1	1	0	0	0	0	0	0	Ⅱ	0.8	3.4	58	20.9	5	35	1	0	1	0	1	295	120	0	0	0	0	0	0	0	0	0	0	0	0	0	0	0	8	0	0	0	0	0	0
1	70s	F	Other	0	None	0	0	0	0	0	0	0	0	Ⅰ	0.6	3.9	84	0.6	5	19	0	0	1	1	0	508	130	0	0	0	0	0	0	0	0	0	0	0	0	0	1	0	20	0	0	0	0	0	0
1	70s	M	HCC	1	None	1	0	1	0	0	0	0	0	Ⅱ	0.8	4.3	90	27.8	5	20	0	0	0	0	1	167	10	0	0	0	0	0	0	0	0	0	0	0	0	0	0	1	5	1	0	1	0	1	1
0	70s	M	CRLM	0	None	0	0	0	0	0	0	0	0	Ⅱ	1.4	4.5	102	12.7	5	25	0	0	0	0	1	222	16	0	0	0	0	0	0	0	0	0	0	0	0	0	0	0	6	0	0	0	0	0	0
0	70s	F	Other	0	None	1	0	0	0	0	0	0	0	Ⅱ	1	4.3	90	27.8	5	30	1	0	1	0	1	420	50	0	0	0	0	0	0	0	0	0	0	0	0	0	0	0	7	0	0	0	0	0	0
0	70s	M	CRLM	1	None	0	1	0	0	1	1	1	1	Ⅲ	0.2	2.9	80	5.6	6	25	0	0	1	0	0	480	255	0	0	0	0	0	0	0	0	0	0	0	0	0	0	0	9	0	0	0	0	0	0
0	70s	M	HCC	0	None	1	0	0	0	0	0	0	0	Ⅱ	1.4	4.4	69	29.9	6	80	0	0	0	0	0	142	82	0	0	0	0	0	0	0	0	0	0	0	0	0	0	0	10	0	0	0	0	0	0
0	70s	F	HCC	0	HCV	0	0	0	0	0	0	0	0	Ⅲ	0.9	4	106	15.1	5	80	1	0	1	0	0	459	1425	1	0	0	1	0	0	0	0	0	0	0	0	0	0	0	16	0	0	0	0	0	0
0	70s	M	HCC	0	None	0	0	1	0	0	0	0	0	Ⅱ	0.4	3.9	82	11.4	5	37	0	0	1	0	1	519	215	0	0	0	1	1	0	0	0	1	0	0	1	1	0	0	31	0	0	0	0	0	0
0	70s	M	HCC	0	HCV	1	0	0	1	0	0	0	0	Ⅱ	0.7	4.5	106	4.6	5	19	0	1	1	0	0	554	2260	1	0	1	1	1	0	0	1	0	0	0	0	0	0	1	13	1	0	0	0	0	0
0	70s	M	HCC	1	None	1	0	0	0	0	0	0	0	Ⅱ	1.3	4	73	56.2	5	19	0	0	0	0	1	264	10	0	0	0	0	0	0	0	0	0	0	0	0	0	0	1	6	0	0	1	0	1	0
1	70s	M	Other	1	None	1	0	0	0	0	0	0	0	Ⅲ	0.4	4.1	95	11.7	5	30	0	0	1	0	0	239	50	0	0	0	0	0	0	0	0	0	0	0	0	0	0	0	7	0	0	0	0	0	0
1	70s	F	HCC	0	None	1	0	0	0	0	0	0	0	Ⅱ	1.3	4.4	123	9	5	40	0	0	0	0	1	217	10	0	0	0	0	0	0	0	0	0	0	0	0	0	0	0	9	0	0	0	0	0	0
1	70s	M	HCC	1	HCV	1	0	1	1	0	0	0	0	Ⅱ	0.8	4.2	94	9.9	5	15	1	1	0	0	1	631	695	0	0	0	0	0	0	0	0	0	0	0	0	0	0	0	12	0	0	0	0	0	0
1	70s	F	HCC	0	HCV	1	0	0	0	0	0	0	0	Ⅱ	0.9	4.6	109	9.9	5	15	0	0	0	0	1	124	0	0	0	0	0	0	0	0	0	0	0	0	0	0	0	0	7	0	0	0	0	0	0
1	70s	M	HCC	0	None	1	0	0	0	0	0	0	0	Ⅱ	0.5	4.3	98	5.6	5	30	0	0	1	1	1	267	20	0	0	0	0	0	0	0	0	0	0	0	0	0	0	0	8	0	0	0	0	0	0
1	70s	F	Other	0	None	0	0	0	0	0	0	0	0	Ⅱ	0.6	4.3	123	11.4	5	32	0	0	1	1	0	335	390	0	0	0	1	0	0	0	0	1	1	0	0	0	0	0	20	0	0	0	0	0	0
1	70s	F	CRLM	0	None	0	0	0	0	0	0	0	0	Ⅱ	0.7	4.3	107	14.1	5	11	1	0	0	0	0	565	1025	1	0	0	1	1	0	0	0	1	0	0	1	0	1	0	24	0	0	0	0	0	0
0	70s	M	HCC	1	None	0	0	1	0	0	0	0	0	Ⅱ	0.7	4.4	92	14.8	5	50	0	1	0	0	1	157	30	0	0	0	0	0	0	0	0	0	0	0	0	0	0	0	6	0	0	0	0	0	0
0	70s	M	HCC	0	HBV	0	0	0	0	0	0	0	0	Ⅱ	1.4	4.3	94	10.6	5	25	1	0	0	0	1	255	50	0	0	0	0	0	0	0	0	0	0	0	0	0	0	0	7	0	0	0	0	0	0
0	70s	M	Other	0	None	1	1	0	0	0	0	0	0	Ⅱ	1.2	3.8	106	12.8	5	50	0	0	1	1	0	277	1312	0	0	0	0	0	0	0	0	0	0	0	0	0	0	0	8	0	0	0	0	0	0
0	70s	M	HCC	0	None	1	1	1	0	0	0	0	0	Ⅲ	0.8	4.1	82	13.1	5	30	0	0	1	0	0	450	326	0	0	0	1	0	0	0	0	1	1	0	0	0	0	0	8	0	0	0	0	0	0
0	70s	M	HCC	0	None	0	0	1	0	0	1	0	0	Ⅱ	0.5	4.3	91	18.5	5	22	0	0	1	0	0	478	895	1	0	0	0	0	0	0	0	0	0	0	0	0	0	0	9	0	0	0	0	0	0
0	70s	M	HCC	1	HCV	0	0	0	0	0	0	0	0	Ⅱ	0.7	4.3	81	12.9	5	30	1	1	0	0	0	374	80	0	0	0	1	0	0	0	0	0	0	0	0	0	0	0	13	0	0	0	0	0	0
0	70s	F	CRLM	0	None	0	0	1	1	0	0	0	0	Ⅱ	0.7	4.5	121	12.3	5	25	0	0	1	0	0	386	303	0	0	0	1	1	0	0	0	1	0	0	1	1	0	0	19	0	0	0	0	0	0
1	70s	M	HCC	0	None	1	0	1	0	0	0	0	0	Ⅲ	0.7	4.3	84	30.6	5	25	1	0	0	0	1	318	50	0	0	0	0	0	0	0	0	0	0	0	0	0	0	0	8	0	0	0	0	0	0
1	70s	M	HCC	0	HCV	1	0	0	0	0	0	0	0	Ⅱ	1.1	4.2	99	8.6	5	80	0	0	1	1	0	542	959	0	0	0	0	0	0	0	0	0	0	0	0	0	1	0	31	0	0	0	0	0	0
1	70s	M	Other	0	None	1	0	0	0	0	0	0	0	Ⅱ	0.6	4.4	107	7.6	5	23	0	0	1	1	0	690	595	0	0	0	1	1	0	0	0	1	0	0	1	1	0	0	32	0	0	0	0	0	0
1	70s	M	CRLM	0	None	1	0	0	0	0	0	0	0	Ⅱ	0.4	4.1	104	12.6	5	33	1	0	1	0	0	602	1175	1	0	0	1	1	0	0	1	0	0	0	0	0	1	1	25	0	1	0	0	0	0
1	70s	M	HCC	1	HCV	1	0	0	0	0	0	0	0	Ⅲ	0.6	4.3	73	25.8	5	37	1	0	0	0	1	438	245	0	0	1	1	1	0	0	0	1	0	0	1	1	0	1	80	0	0	1	0	1	1
0	70s	M	HCC	0	HBV	0	0	1	0	0	0	0	0	Ⅱ	0.7	4.3	81	10.6	5	15	0	1	1	0	0	245	150	0	0	0	0	0	0	0	0	0	0	0	0	0	0	0	6	0	0	0	0	0	0
0	70s	M	CRLM	0	None	1	0	1	1	0	0	0	0	Ⅱ	0.7	4.4	108	16.9	5	15	0	1	1	0	0	286	215	0	0	0	1	0	0	0	0	0	0	0	0	0	0	0	8	0	0	0	0	0	0
0	70s	M	HCC	0	None	1	0	0	0	0	0	0	0	Ⅱ	0.6	4	83	11.3	5	20	1	0	1	0	0	338	228	0	0	0	0	0	0	0	0	0	0	0	0	0	0	0	8	0	0	0	0	0	0
0	70s	M	HCC	0	HCV	1	0	1	0	0	0	0	0	Ⅱ	0.5	4.8	112	15.4	5	80	0	0	1	0	0	476	460	0	0	0	0	0	0	0	0	0	0	0	0	0	0	0	8	0	0	0	0	0	0
0	70s	M	Other	0	None	0	0	0	0	0	0	0	0	Ⅰ	0.9	4.6	94	17.5	5	25	1	0	1	0	0	343	150	0	0	0	0	0	0	0	0	0	0	0	0	0	0	0	8	0	0	0	0	0	0
0	70s	F	HCC	1	None	1	0	0	0	0	0	0	0	Ⅱ	0.9	3.7	72	29.6	5	50	0	0	1	0	1	458	251	0	0	0	0	0	0	0	0	0	0	0	0	0	0	0	9	0	0	0	0	0	0
0	70s	F	HCC	0	None	0	0	0	0	0	0	0	0	Ⅱ	0.5	3.7	85	18.6	5	25	0	0	1	0	0	553	614	0	0	0	0	0	0	0	0	0	0	0	0	0	0	0	11	0	0	0	0	0	0
0	70s	F	CRLM	0	None	0	0	0	0	0	0	0	0	Ⅰ	0.8	4.6	102	8.2	5	40	1	0	1	1	0	413	390	0	0	0	1	0	0	0	0	0	0	0	0	0	0	0	8	0	0	0	0	0	0
0	70s	M	HCC	1	HCV	1	0	0	0	0	1	0	0	Ⅱ	0.6	4.7	20	13.2	7	30	1	1	0	0	0	343	485	0	0	0	0	0	0	0	0	0	0	0	0	0	0	1	8	0	0	1	0	0	1
0	70s	M	HCC	1	HCV	0	0	0	0	0	0	0	0	Ⅱ	0.5	4.4	86	16.9	5	40	1	1	0	0	0	605	2100	1	0	0	1	1	0	1	0	0	0	0	0	0	0	1	23	1	0	0	0	0	0
0	70s	M	HCC	0	HCV	1	0	1	0	0	0	0	0	Ⅲ	0.5	4.2	86	25.2	5	50	0	0	0	0	1	235	10	0	0	0	1	1	0	1	0	0	0	0	0	0	0	1	8	0	0	1	0	0	0
1	70s	M	HCC	0	HCV	1	0	0	0	0	0	0	0	Ⅱ	0.9	4.5	84	25.8	5	32	0	0	0	0	1	225	346	0	0	0	1	0	0	0	0	0	0	0	0	0	0	0	8	0	0	0	0	0	0
1	70s	M	CRLM	0	None	1	1	0	0	0	0	0	0	Ⅱ	0.5	4.1	105	11.2	5	30	1	0	1	1	1	552	1387	0	0	0	0	0	0	0	0	0	0	0	0	0	0	0	10	0	0	0	0	0	0
1	70s	M	HCC	0	None	1	1	1	1	0	0	0	0	Ⅱ	1.1	4.1	92	27.1	5	40	0	0	1	0	1	361	1044	1	0	0	1	0	0	0	0	0	0	0	0	0	0	0	11	0	0	0	0	0	0
1	70s	M	CRLM	0	None	1	0	0	0	0	0	0	0	Ⅱ	0.6	4	96	31.5	5	15	1	0	0	0	1	174	10	0	0	0	0	0	0	0	0	0	0	0	0	0	0	0	8	0	0	0	0	0	0
0	70s	M	CRLM	0	None	0	0	0	0	0	0	0	0	Ⅰ	1.2	4.3	105	13.5	5	25	0	0	0	0	1	159	25	0	0	0	0	0	0	0	0	0	0	0	0	0	0	0	6	0	0	0	0	0	0
0	70s	M	Other	0	None	1	0	0	0	0	1	0	0	Ⅱ	0.4	4.2	100	7.8	5	30	1	0	1	0	1	303	40	0	0	0	0	0	0	0	0	0	0	0	0	0	0	0	7	0	0	0	0	0	0
0	70s	M	CRLM	0	None	1	0	1	0	0	0	0	0	Ⅱ	0.6	4.4	96	7.7	5	35	1	1	0	0	0	272	395	0	0	0	0	0	0	0	0	0	0	0	0	0	0	0	8	0	0	0	0	0	0
0	70s	M	CRLM	0	None	0	0	0	0	0	0	0	0	Ⅰ	0.7	3.8	72	12	5	22	1	0	1	1	0	288	219	0	0	0	0	0	0	0	0	0	0	0	0	0	1	0	9	0	0	0	0	0	0
0	70s	M	CRLM	1	None	0	0	0	0	0	0	0	0	Ⅱ	0.6	4.1	99	9.2	5	20	1	0	0	0	1	224	162	0	0	0	0	0	0	0	0	0	0	0	0	0	0	0	9	0	0	0	0	0	0
0	70s	M	HCC	0	None	1	0	0	0	0	0	0	0	Ⅱ	1.1	4.4	87	13.3	5	80	0	0	1	0	1	575	2075	1	0	1	1	0	0	0	0	0	0	0	0	0	1	0	13	0	0	0	0	0	0
0	70s	M	CRLM	1	None	0	1	0	0	0	0	0	0	Ⅱ	0.9	4.3	107	22.4	5	37	1	0	0	0	0	325	281	0	0	0	0	0	0	0	0	0	0	0	0	0	0	1	11	0	0	0	0	0	0
1	70s	M	CRLM	0	None	0	0	1	0	0	0	0	0	Ⅱ	1.1	4.4	102	5.8	5	15	0	0	0	0	1	286	228	0	0	0	0	0	0	0	0	0	0	0	0	0	0	0	6	0	0	0	0	0	0
1	70s	M	HCC	0	HCV	1	0	0	0	0	0	0	0	Ⅱ	1.5	4.5	92	11.6	5	23	0	0	1	0	1	271	100	0	0	0	0	0	0	0	0	0	0	0	0	0	0	0	7	0	0	0	0	0	0
1	70s	F	Other	0	None	0	0	0	0	0	0	0	0	Ⅰ	0.5	4.7	94	10.1	5	44	1	0	1	0	1	422	215	0	0	0	0	0	0	0	0	0	0	0	0	0	0	0	7	0	0	0	0	0	0
1	70s	M	HCC	1	HBV	1	0	0	0	0	0	0	0	Ⅱ	0.7	4.4	90	6.7	5	27	0	0	1	1	1	285	292	0	0	0	1	0	0	0	0	0	0	0	0	0	0	0	8	0	0	0	0	0	0
1	70s	M	CRLM	0	None	0	0	0	0	0	1	0	0	Ⅱ	0.4	4.4	101	6.9	5	35	1	0	0	0	0	422	4179	1	0	1	1	0	0	0	0	0	0	0	0	0	0	0	17	0	0	0	0	0	0
1	70s	M	CRLM	0	None	0	0	1	0	0	0	0	0	Ⅱ	0.7	4.1	99	21.1	5	40	1	0	1	0	1	528	764	0	0	0	1	0	0	0	0	1	0	0	1	0	0	0	20	0	0	0	0	0	0
1	70s	F	HCC	0	None	1	0	1	0	0	0	0	0	Ⅱ	0.6	4.2	95	21.8	5	25	1	1	0	0	1	465	625	0	0	0	1	0	0	0	0	0	0	0	0	0	0	0	61	0	0	0	0	0	0
1	70s	M	HCC	1	None	1	0	0	0	0	0	0	0	Ⅲ	1.1	4.1	85	24.8	5	35	0	0	0	0	1	473	3610	1	0	1	0	0	0	0	0	0	0	0	0	0	0	1	9	0	1	0	0	0	0
0	70s	M	HCC	0	HBV	1	0	1	0	0	1	0	0	Ⅲ	0.7	4.2	92	8.8	5	10	0	1	0	0	1	170	10	0	0	0	0	0	0	0	0	0	0	0	0	0	0	0	7	0	0	0	0	0	0
0	70s	M	Other	0	HCV	0	0	1	0	0	0	0	0	Ⅱ	0.8	4.3	87	18.2	5	20	0	0	0	0	0	382	320	0	0	0	0	0	0	0	0	0	0	0	0	0	0	0	8	0	0	0	0	0	0
0	70s	M	CRLM	0	None	1	0	0	1	0	0	0	0	Ⅱ	0.8	4.3	98	21.3	5	22	0	1	0	0	0	436	428	0	0	0	0	0	0	0	0	0	0	0	0	0	0	0	8	0	0	0	0	0	0
0	70s	M	HCC	0	None	1	0	0	0	0	0	0	0	Ⅱ	1	4.2	104	3.7	5	10	0	0	1	0	0	362	475	0	0	0	1	0	0	0	0	0	0	0	0	0	0	0	13	0	0	0	0	0	0
0	70s	M	HCC	1	None	1	0	0	1	0	0	0	0	Ⅱ	0.6	4.6	103	14.5	5	50	0	0	0	0	0	502	856	0	0	0	1	1	0	0	0	1	0	0	1	1	0	0	18	0	0	0	0	0	0
0	70s	F	HCC	0	None	0	0	0	0	0	0	0	0	Ⅰ	1.4	4.3	100	11.6	5	120	0	1	1	1	0	440	1272	0	0	0	1	1	0	0	0	1	0	0	1	1	0	0	19	0	0	0	0	0	0
0	70s	M	HCC	0	None	0	0	1	0	0	0	0	0	Ⅱ	0.9	4.4	92	12.7	5	25	1	1	0	0	0	365	800	0	0	0	1	0	0	0	0	1	0	0	1	1	0	0	29	0	0	0	0	0	0
0	70s	M	HCC	0	HCV	0	0	0	0	0	0	0	0	Ⅰ	0.7	3.8	91	16.5	5	10	1	0	1	0	0	675	3700	1	0	1	1	1	0	1	0	0	0	0	0	0	0	0	62	0	0	0	0	0	0
0	70s	M	HCC	0	None	1	0	0	0	0	0	0	0	Ⅱ	1	4.2	102	26	5	42	0	0	1	0	1	338	198	0	0	0	0	0	0	0	0	0	0	0	0	0	0	1	6	1	1	0	0	1	1
0	70s	M	CRLM	0	None	1	0	0	1	0	0	0	0	Ⅲ	0.7	4.4	118	19.3	5	30	1	1	1	0	0	641	1243	0	0	0	0	0	0	0	0	0	0	0	0	0	0	1	9	0	0	0	0	1	1
1	70s	F	Other	0	None	1	0	1	0	0	0	0	0	Ⅱ	0.6	4.5	100	10.3	5	10	0	0	0	0	0	280	165	0	0	0	0	0	0	0	0	0	0	0	0	0	0	0	7	0	0	0	0	0	0
1	70s	F	CRLM	0	None	1	0	0	1	0	0	0	0	Ⅱ	0.7	4.3	117	16.5	5	40	0	1	0	0	1	423	1539	1	0	0	0	0	0	0	0	0	0	0	0	0	0	0	8	0	0	0	0	0	0
1	70s	M	CRLM	0	None	0	0	0	0	0	0	0	0	Ⅰ	0.9	4.5	104	21	5	25	0	1	1	0	1	440	531	0	0	0	0	0	0	0	0	0	0	0	0	0	0	0	9	0	0	0	0	0	0
0	70s	M	CRLM	0	None	1	0	0	0	0	0	0	0	Ⅲ	0.3	3.6	62	8.7	6	42	0	0	0	0	1	430	117	0	0	0	0	0	0	0	0	0	0	0	0	0	0	0	8	0	0	0	0	0	0
0	70s	M	HCC	0	None	1	0	0	0	0	0	0	0	Ⅱ	0.4	3.5	74	3.3	6	10	0	0	1	0	0	533	745	0	0	0	0	0	0	0	0	0	0	0	0	0	0	0	10	0	0	0	0	0	0
0	70s	M	HCC	1	None	1	0	0	0	0	0	0	0	Ⅱ	1	4.1	114	13.1	5	30	1	1	1	0	1	626	331	0	0	0	0	0	0	0	0	0	0	0	0	0	0	0	11	0	0	0	0	0	0
0	70s	M	Other	0	None	0	0	0	0	0	0	0	0	Ⅰ	0.8	3.7	77	8.9	5	50	0	0	0	0	0	189	180	0	0	0	1	1	0	0	0	1	0	0	1	0	0	0	11	0	0	0	0	0	0
0	70s	M	HCC	0	None	1	1	0	0	0	0	0	0	Ⅲ	0.7	4.2	38	22.6	7	40	0	0	1	0	0	225	160	0	0	0	1	0	0	0	0	0	0	0	0	0	0	0	14	0	0	0	0	0	0
0	70s	M	Other	0	HCV	0	1	0	0	0	0	0	0	Ⅱ	0.5	3.8	87	29.8	5	62	0	0	0	0	0	286	465	0	0	0	1	0	0	0	0	0	0	0	0	0	0	0	8	0	0	0	0	0	0
0	70s	M	HCC	0	None	0	0	0	0	0	0	0	0	Ⅰ	1.1	4.5	83	15.6	5	110	0	0	0	0	0	181	0	0	0	0	0	0	0	0	0	0	0	0	0	0	0	1	10	0	1	0	0	0	0
0	70s	M	Other	0	None	1	0	0	0	0	0	0	0	Ⅱ	0.9	3.9	92	20.3	5	30	0	0	1	0	0	455	255	0	0	0	0	0	0	0	0	0	0	0	0	0	0	1	9	0	0	0	0	1	0
1	70s	M	CRLM	0	HBV	0	0	0	0	0	0	0	0	Ⅰ	1.4	3.9	78	24	5	40	0	1	0	0	0	335	707	0	0	0	0	0	0	0	0	0	0	0	0	0	0	0	7	0	0	0	0	0	0
1	70s	F	HCC	1	None	1	0	1	1	0	0	0	0	Ⅱ	0.6	3.7	110	6.5	5	120	0	0	1	0	1	446	1535	1	0	0	0	0	0	0	0	0	0	0	0	0	0	0	13	0	0	0	0	0	0
1	70s	M	HCC	0	None	1	0	1	0	0	0	0	0	Ⅱ	0.3	3.8	76	13.1	5	60	0	0	1	0	1	602	900	0	0	0	1	1	0	0	0	1	0	0	1	0	0	0	21	1	0	0	0	0	0
1	70s	F	Other	0	None	0	1	0	0	0	0	0	0	Ⅱ	0.6	4.4	105	12.8	5	40	0	0	1	0	0	186	140	0	0	0	0	0	0	0	0	0	0	0	0	0	0	0	9	0	0	0	0	0	0
1	70s	F	CRLM	0	None	0	0	0	0	0	0	0	0	Ⅱ	1.2	4.1	101	35.6	5	15	0	0	0	0	1	138	0	0	0	0	0	0	0	0	0	0	0	0	0	0	0	0	9	0	0	0	0	0	0
1	70s	M	HCC	1	None	1	0	0	0	0	0	0	0	Ⅱ	0.9	4.7	98	12.5	5	15	1	1	0	0	0	298	180	0	0	0	1	1	0	1	0	0	0	0	0	0	0	0	10	0	0	0	0	0	0
1	70s	F	HCC	0	None	0	0	0	0	0	0	0	0	Ⅰ	1.5	4.2	98	none	5	30	1	1	0	0	0	458	865	0	0	0	1	1	0	1	0	0	0	0	0	0	0	0	11	0	0	0	0	0	0
1	70s	M	HCC	0	HCV	1	0	1	0	0	0	0	0	Ⅲ	1	4.1	88	24.6	5	40	0	1	0	0	1	117	0	0	0	0	1	0	0	0	0	0	0	0	0	0	0	0	13	0	0	0	0	0	0
0	70s	M	HCC	0	None	0	0	0	1	0	0	0	0	Ⅱ	0.6	4.8	93	14.3	5	42	0	0	1	0	0	272	140	0	0	0	0	0	0	0	0	0	0	0	0	0	0	0	7	0	0	0	0	0	0
0	70s	F	Other	0	None	1	0	0	0	0	0	0	0	Ⅱ	0.6	4	113	10.9	5	15	1	1	0	0	0	429	305	0	0	0	0	0	0	0	0	0	0	0	0	0	0	0	8	0	0	0	0	0	0
0	70s	M	HCC	0	None	1	0	1	0	0	0	0	0	Ⅱ	0.5	4.2	102	9.1	5	50	0	1	0	0	0	235	155	0	0	0	0	0	0	0	0	0	0	0	0	0	0	0	8	0	0	0	0	0	0
0	70s	M	Other	0	None	0	0	0	0	0	0	0	0	Ⅰ	0.7	4.3	118	3.9	5	15	1	1	0	0	0	482	290	0	0	0	0	0	0	0	0	0	0	0	0	0	0	0	8	0	0	0	0	0	0
0	70s	M	CRLM	0	None	0	0	0	0	0	1	0	0	Ⅰ	0.7	4.5	113	15.6	5	10	1	0	0	0	0	366	598	0	0	0	1	0	0	0	0	0	0	0	0	0	0	0	8	0	0	0	0	0	0
0	70s	M	HCC	0	None	1	0	1	0	0	0	0	0	Ⅱ	0.7	5	130	23.6	5	50	0	0	0	0	0	287	875	0	0	0	0	0	0	0	0	0	0	0	0	0	0	0	8	0	0	0	0	0	0
0	70s	M	Other	0	None	1	0	0	0	0	0	0	0	Ⅱ	0.7	3.8	98	16.9	5	15	1	1	0	0	0	213	604	0	0	0	0	0	0	0	0	0	0	0	0	0	0	0	10	0	0	0	0	0	0
0	70s	M	CRLM	0	None	0	0	0	0	0	0	0	0	Ⅱ	0.5	4.3	94	15.6	5	120	0	0	0	0	0	428	1290	0	0	0	0	0	0	0	0	0	0	0	0	0	0	0	10	0	0	0	0	0	0
0	70s	M	Other	0	HCV	1	0	0	0	0	0	0	0	Ⅱ	0.8	3.7	63	31.3	6	80	1	1	0	0	0	289	180	0	0	0	0	0	0	0	0	0	0	0	0	0	0	0	12	0	0	0	0	0	0
0	70s	M	HCC	0	None	1	0	1	0	0	0	0	0	Ⅱ	0.8	4	78	27.6	5	15	0	1	1	0	0	604	2460	1	0	1	1	1	0	1	0	0	0	0	0	0	0	0	14	0	0	0	0	0	0
0	70s	F	HCC	0	None	1	0	0	0	0	0	0	0	Ⅱ	0.4	4.3	93	5.6	5	25	0	0	1	0	0	461	288	1	0	0	1	0	0	0	0	0	0	0	0	0	0	0	17	0	0	0	0	0	0
0	70s	M	HCC	1	None	0	0	0	0	0	0	0	0	Ⅰ	1	4.5	88	17.5	5	15	0	0	1	0	0	317	458	0	0	0	0	0	0	0	0	0	0	0	0	0	0	1	11	1	0	1	0	0	0
0	70s	M	HCC	0	None	0	0	1	0	0	0	0	0	Ⅱ	0.7	4.5	89	16.2	5	18	0	1	0	0	1	603	680	0	0	0	1	1	0	0	0	1	0	0	1	1	0	1	32	1	0	0	0	1	1
0	70s	M	HCC	0	None	1	0	1	0	0	0	0	0	Ⅲ	0.6	4.7	96	12.9	5	30	0	0	1	0	0	462	706	0	0	0	0	0	0	0	0	0	0	0	0	0	0	1	8	1	1	0	0	1	0
0	70s	M	HCC	0	None	1	0	1	0	0	0	0	0	Ⅱ	1	4.7	79	17.9	5	18	0	1	0	0	0	242	98	0	0	0	1	0	0	0	0	1	0	0	1	1	0	1	25	0	0	0	1	1	1
1	70s	M	Other	0	None	1	0	1	1	0	0	0	0	Ⅲ	0.4	3.6	108	4.7	5	30	0	0	1	0	1	257	110	0	0	0	0	0	0	0	0	0	0	0	0	0	0	0	7	0	0	0	0	0	0
1	70s	M	HCC	1	HCV	1	0	1	0	0	0	0	0	Ⅱ	0.8	4	67	12.5	6	20	0	0	1	0	1	341	369	0	0	0	0	0	0	0	0	0	0	0	0	0	0	0	8	0	0	0	0	0	0
1	70s	F	CRLM	0	None	0	0	0	0	0	0	0	0	Ⅰ	1.2	4	87	none	5	30	1	0	1	0	0	234	300	0	0	0	0	0	0	0	0	0	0	0	0	0	0	0	8	0	0	0	0	0	0
1	70s	F	CRLM	0	None	1	0	0	0	0	0	0	0	Ⅱ	0.4	3.6	84	7.7	5	55	1	0	1	0	0	241	310	0	0	0	1	1	0	0	0	1	1	0	1	1	0	1	43	1	0	0	0	1	1
0	70s	M	Other	0	None	0	0	1	0	0	0	0	0	Ⅱ	0.6	4.1	109	10.9	5	15	0	1	0	0	0	252	345	0	0	0	0	0	0	0	0	0	0	0	0	0	0	0	5	0	0	0	0	0	0
0	70s	M	CRLM	0	None	0	0	0	0	0	0	0	0	Ⅰ	0.5	3.4	98	18.7	6	25	1	1	0	0	0	428	507	0	0	0	0	0	0	0	0	0	0	0	0	0	0	0	8	0	0	0	0	0	0
0	70s	F	HCC	0	None	0	0	0	0	0	0	0	0	Ⅰ	0.8	4.1	84	15.9	5	15	0	0	1	0	0	438	470	0	0	0	0	0	0	0	0	0	0	0	0	0	0	0	9	0	0	0	0	0	0
0	70s	M	Other	0	None	1	0	1	0	0	0	0	0	Ⅱ	1.8	4.9	98	8.2	5	40	0	0	0	0	0	227	121	0	0	0	0	0	0	0	0	0	0	0	0	0	0	0	10	0	0	0	0	0	0
0	70s	M	CRLM	0	None	0	0	0	0	0	0	0	0	Ⅰ	1	4.4	97	21.2	5	30	1	1	0	0	0	936	9044	1	0	1	1	1	0	0	0	1	0	0	1	1	1	0	58	0	0	0	0	0	0
0	70s	M	HCC	1	None	0	0	0	0	0	0	0	0	Ⅱ	0.8	4.1	80	21	5	15	0	1	0	0	0	216	351	0	0	0	1	0	0	0	0	1	0	0	1	1	0	1	20	0	1	0	0	1	0
0	70s	M	HCC	0	HCV	0	0	0	0	0	0	0	0	Ⅰ	1.3	4.2	86	25.2	5	50	0	0	0	0	0	200	310	0	0	0	1	0	0	0	0	0	0	0	0	0	0	1	10	0	0	0	0	1	0
1	70s	M	Other	0	HCV	0	0	1	0	0	0	0	0	Ⅱ	1.8	4	85	13.4	5	20	1	1	0	0	1	284	235	0	0	0	0	0	0	0	0	0	0	0	0	0	0	0	6	0	0	0	0	0	0
0	70s	M	HCC	0	None	1	0	0	0	0	0	0	0	Ⅱ	0.3	4.7	119	18.6	5	25	0	0	1	0	0	382	295	0	0	0	0	0	0	0	0	0	0	0	0	0	0	0	10	0	0	0	0	0	0
0	70s	M	Other	0	None	0	0	0	0	0	0	0	0	Ⅱ	1	4.6	113	16.4	5	10	1	0	1	0	0	395	485	1	0	0	1	0	0	0	0	1	0	0	1	0	0	0	11	0	0	0	0	0	0
0	70s	M	HCC	0	None	1	0	1	0	0	0	0	0	Ⅲ	0.7	4.4	98	12.9	5	35	1	1	0	0	0	415	805	0	0	0	1	0	0	0	0	0	0	0	0	0	0	0	18	0	0	0	0	0	0
0	70s	M	Other	0	None	0	1	0	0	0	0	0	0	Ⅱ	0.9	4.4	77	13.9	5	37	0	0	0	0	0	321	570	0	0	0	1	1	0	0	0	1	1	0	0	1	0	0	34	0	0	0	0	0	0
0	70s	F	HCC	0	None	1	0	0	1	0	0	0	0	Ⅱ	0.6	3.7	82	5.1	5	80	1	0	1	1	0	605	1220	0	0	0	1	1	1	0	0	1	0	0	1	1	0	0	162	0	0	0	0	0	0
0	70s	M	HCC	0	HCV	0	0	0	0	0	0	0	0	Ⅱ	0.8	4.6	84	8.6	5	30	0	0	1	0	1	297	214	0	0	0	0	0	0	0	0	0	0	0	0	0	0	1	5	0	0	0	0	1	0
1	70s	M	HCC	0	HCV	0	0	0	0	0	0	0	0	Ⅱ	0.5	3.8	79	11.1	5	70	0	0	1	0	1	284	415	0	0	0	0	0	0	0	0	0	0	0	0	0	0	0	9	0	0	0	0	0	0
0	80s	M	HCC	0	HCV	1	1	0	0	0	0	0	0	Ⅱ	0.7	3.9	56	27.8	6	50	0	0	0	0	0	265	350	0	0	0	1	1	0	0	0	1	0	0	1	0	1	1	29	0	0	1	0	1	0
1	80s	F	Other	0	None	1	0	1	0	0	0	0	0	Ⅱ	0.7	3.8	72	none	5	30	0	0	0	0	0	223	510	0	0	0	0	0	0	0	0	0	0	0	0	0	0	0	9	0	0	0	0	0	0
1	80s	M	HCC	0	None	0	0	0	0	0	1	0	1	Ⅱ	0.7	4.5	87	17.1	5	45	0	1	0	0	0	260	220	0	0	0	1	0	0	0	0	0	0	0	0	0	0	0	13	0	0	0	0	0	0
1	80s	M	HCC	1	None	1	0	0	0	0	0	0	0	Ⅱ	0.6	4	91	10.3	5	120	0	0	1	0	1	520	1534	1	0	0	0	0	0	0	0	0	0	0	0	0	0	0	16	0	0	0	0	0	0
0	80s	F	CRLM	0	None	0	0	0	0	0	0	0	0	Ⅰ	0.7	4.2	98	10	5	10	1	0	1	0	0	411	152	0	0	0	0	0	0	0	0	0	0	0	0	0	0	0	8	0	0	0	0	0	0
0	80s	M	Other	0	None	0	0	0	0	0	0	0	0	Ⅱ	0.6	3.7	94	20.8	5	18	1	0	0	0	0	470	811	0	0	0	1	1	0	0	0	1	1	0	0	0	0	0	14	0	0	0	0	0	0
0	80s	M	HCC	0	None	1	0	0	0	0	0	0	0	Ⅲ	1.3	4.1	96	13.8	5	35	0	0	0	0	0	354	990	1	0	0	0	0	0	0	0	0	0	0	0	0	0	1	11	1	0	0	0	1	1
1	80s	M	HCC	0	None	1	0	0	1	0	0	0	0	Ⅱ	0.8	4.1	81	24.8	5	15	0	0	1	0	1	262	67	0	0	0	0	0	0	0	0	0	0	0	0	0	0	0	7	0	0	0	0	0	0
1	80s	F	HCC	0	None	0	0	0	0	0	0	0	0	Ⅱ	0.7	4.3	105	14.3	5	82	0	0	1	0	1	325	277	0	0	0	0	0	0	0	0	0	0	0	0	0	0	0	9	0	0	0	0	0	0
0	80s	M	HCC	0	HBV	1	0	1	0	0	1	0	0	Ⅱ	0.8	4.5	90	19.7	5	30	0	0	0	0	1	100	10	0	0	0	0	0	0	0	0	0	0	0	0	0	0	0	5	0	0	0	0	0	0
0	80s	M	HCC	0	None	1	0	0	0	0	0	0	0	Ⅱ	0.6	4.2	28	9.3	7	62	0	0	1	0	1	256	450	1	0	0	0	0	0	0	0	0	0	0	0	0	0	0	8	0	0	0	0	0	0
0	80s	M	HCC	1	None	1	0	0	1	0	0	0	0	Ⅱ	0.8	4.1	89	9.9	5	80	0	0	1	0	0	382	1080	0	0	0	0	0	0	0	0	0	0	0	0	0	0	0	10	0	0	0	0	0	0
0	80s	F	Other	0	None	1	0	0	0	0	0	0	0	Ⅱ	0.8	4.2	108	16	5	10	0	0	1	1	0	371	410	0	0	0	0	0	0	0	0	0	0	0	0	0	0	0	12	0	0	0	0	0	0
0	80s	M	HCC	0	None	1	0	1	0	0	0	0	0	Ⅲ	0.5	3.9	104	14.6	5	50	0	0	1	0	0	575	756	0	0	0	1	1	0	0	0	1	0	0	1	1	0	0	26	0	0	0	0	0	0
0	80s	M	HCC	0	None	1	0	1	0	0	0	0	0	Ⅱ	0.4	4.4	96	16.6	5	15	0	0	1	1	0	393	2134	1	0	1	0	0	0	0	0	0	0	0	0	0	0	1	9	0	0	1	0	1	1
0	80s	M	HCC	0	None	1	0	1	0	0	0	0	0	Ⅱ	0.8	4	73	14.9	6	50	1	0	0	0	0	269	10	0	0	0	0	0	0	0	0	0	0	0	0	0	0	0	10	0	0	0	0	0	0
1	80s	M	HCC	0	None	1	0	0	0	0	0	0	0	Ⅱ	1.1	4.1	87	16.4	5	130	1	0	1	0	0	747	8860	1	0	1	1	1	0	0	0	0	0	0	0	0	1	1	60	0	0	1	0	1	1
0	80s	F	Other	0	None	0	0	0	0	0	0	0	0	Ⅰ	0.7	4.1	89	21.1	5	35	0	0	1	0	0	333	435	0	0	0	0	0	0	0	0	0	0	0	0	0	0	0	7	0	0	0	0	0	0
0	80s	F	CRLM	0	None	0	0	0	0	0	0	0	0	Ⅰ	0.8	4.3	78	8.3	5	40	1	0	1	0	1	603	588	0	0	0	0	0	0	0	0	0	0	0	0	0	0	0	10	0	0	0	0	0	0
0	80s	M	Other	0	None	1	0	1	0	0	0	0	0	Ⅱ	1	4.2	86	15	5	50	1	0	1	0	0	340	300	0	0	0	0	0	0	0	0	0	0	0	0	0	0	1	12	0	1	0	0	1	1
0	80s	M	Other	0	None	0	1	1	0	0	0	0	0	Ⅲ	0.8	3.3	78	21.9	6	50	1	0	1	0	0	232	140	0	0	0	1	0	0	0	0	0	0	0	0	0	0	1	14	0	0	0	0	1	1
1	80s	F	HCC	0	HCV	1	1	0	0	0	0	0	0	Ⅱ	0.5	4.5	76	10.4	5	10	0	0	0	0	1	340	54	0	0	0	0	0	0	0	0	0	0	0	0	0	0	0	8	0	0	0	0	0	0
1	80s	F	Other	0	HBV	1	1	0	0	0	0	0	0	Ⅱ	0.4	4.3	99	5.5	5	50	0	0	1	0	0	128	130	0	0	0	0	0	0	0	0	0	0	0	0	0	0	0	13	0	0	0	0	0	0
0	80s	M	HCC	0	None	1	1	0	0	0	0	0	0	Ⅱ	0.5	3.9	31	9.7	6	80	0	0	0	0	1	316	643	0	0	0	0	0	0	0	0	0	0	0	0	0	0	0	12	0	0	0	0	0	0
1	80s	M	HCC	0	None	1	1	1	0	0	0	0	0	Ⅱ	0.6	4.1	88	8.2	5	30	0	0	1	0	1	258	10	0	0	0	0	0	0	0	0	0	0	0	0	0	0	0	9	0	0	0	0	0	0
1	80s	F	HCC	0	None	1	0	0	1	0	0	0	0	Ⅱ	0.5	4.3	106	7.1	5	100	0	0	1	1	0	227	250	0	0	0	1	1	0	0	0	1	0	0	1	1	0	0	28	0	0	0	0	0	0
[truncated: 6 more columns]
